# Supplementary material for: Coordinated neuronal ensembles in primary auditory cortical columns
Source: eLife. 2018 Jun 5;7:e35587. doi: 10.7554/eLife.35587 (PMC6017807; doi:10.7554/eLife.35587)
Supplement: Figure 5—source data 1. — The temporal resolution at which synchrony is defined ranges from 5 ms to 1.4 s. Legend for brain areas – A1: primary auditory cortex, AC: auditory cortex, ACC: anterior cingulate cortex, BF: basal forebrain, DG: dentate gyrus, lAG: lateral agranular cortical area, LPFC: lateral prefrontal cortex, M1: primary motor cortex, mAG: medial agranular cortical area, mPFC: medial prefrontal cortex, PAF: posterior auditory field, PP: posterior parietal cortex, PrV: principal trigeminal brainstem nucleus, S1: primary somatosensory cortex, V1: primary visual cortex, Vg: trigeminal ganglion, VPM: ventral posterior medial thalamus. [file elife-35587-fig5-data1.xlsx]

## Sheet: Sheet1
Bin size (ms)	Brain area	Method/Analyses	Reference
5	CA1, DG, S1, V1	PCA/ICA, graph theory	Almeida-Filho et al., 2014
5 - 20	mAG, lAG	PCA/ICA	Laubach et al., 2000
10	A1, PAF	Pairwise cross-correlations	Eggermont, 2006
10	Retina	Maximum entropy models	Granot-Atedgi et al., 2013
10	CA1	PCA/ICA	Lopes-dos-Santos et al., 2013
10	Vg, PrV, VPM, S1, M1	PCA	Nicolelis et al., 1995
10 - 15	V1	Maximum entropy models	Ohiorhenuan et al., 2010
25	CA1	Population vectors, regression	Harris et al., 2003
50	V1	Logistic regression, population response	Berens et al., 2012
55	BF	Generalized linear models (GLM)	Tingley et al., 2015
100	S1	Dynamic bayesian networks	Eldawlatly and Oweiss, 2011
100	CA1	Correlation, population vectors	Kudrimoti et al., 1999
100	mPFC	PCA	Peyrache et al., 2010
100	M1, PP, PMd	Artificial neural networks	Wessberg et al., 2000
125 - 250	V1	Singular value decomposition (SVD)	Carrillo-Reid et al., 2015
125 - 250	V1	Monte Carlo	Miller et al., 2014
200	ACC	Populations state space, trajectories	Balaguer-Ballester et al., 2011
200	CA1	k-means clustering	Malvache et al., 2016
200 - 500	Corticostriatal slices	Population vectors	Carrillo-Reid et al., 2011
250	AC	Support vector machines (SVM), population response	Bathellier et al., 2012
400	LPFC	SVM decoding	Tremblay et al., 2015
650 - 1400	V1	Monte Carlo	Ikegaya et al., 2004
References
Almeida-Filho, D.G., Lopes-dos-Santos, V., Vasconcelos, N.A.P., Miranda, J.G. V, Tort, A.B.L., Ribeiro, S., 2014. An investigation of Hebbian phase sequences as assembly graphs. Front. Neural Circuits 8, 34. doi:10.3389/fncir.2014.00034
Balaguer-Ballester, E., Lapish, C.C., Seamans, J.K., Durstewitz, D., 2011. Attracting Dynamics of Frontal Cortex Ensembles during Memory-Guided Decision-Making. PLoS Comput. Biol. 7, e1002057. doi:10.1371/journal.pcbi.1002057
Bathellier, B., Ushakova, L., Rumpel, S., 2012. Discrete Neocortical Dynamics Predict Behavioral Categorization of Sounds. Neuron 76, 435–449. doi:10.1016/j.neuron.2012.07.008
Berens, P., Ecker, A.S., Cotton, R.J., Ma, W.J., Bethge, M., Tolias, A.S., 2012. A fast and simple population code for orientation in primate V1. J. Neurosci. 32, 10618–26. doi:10.1523/JNEUROSCI.1335-12.2012
Carrillo-Reid, L., Hernández-López, S., Tapia, D., Galarraga, E., Bargas, J., 2011. Dopaminergic modulation of the striatal microcircuit: receptor-specific configuration of cell assemblies. J. Neurosci. 31, 14972–14983. doi:10.1523/JNEUROSCI.3226-11.2011
Carrillo-Reid, L., Lopez-Huerta, V.G., Garcia-Munoz, M., Theiss, S., Arbuthnott, G.W., 2015. Cell Assembly Signatures Defined by Short-Term Synaptic Plasticity in Cortical Networks. Int. J. Neural Syst. 25, 1550026. doi:10.1142/S0129065715500264
Eggermont, J.J., 2006. Properties of correlated neural activity clusters in cat auditory cortex resemble those of neural assemblies. J. Neurophysiol. 96, 746–764. doi:10.1152/jn.00059.2006
Eldawlatly, S., Oweiss, K.G., 2011. Millisecond-Timescale Local Network Coding in the Rat Primary Somatosensory Cortex. PLoS One 6, e21649. doi:10.1371/journal.pone.0021649
Granot-Atedgi, E., Tkačik, G., Segev, R., Schneidman, E., 2013. Stimulus-dependent Maximum Entropy Models of Neural Population Codes. PLoS Comput. Biol. 9, e1002922. doi:10.1371/journal.pcbi.1002922
Harris, K., Csicsvari, J., Hirase, H., Dragoi, G., Buzsáki, G., 2003. Organization of cell assemblies in the hippocampus. Nature 424, 552–556. doi:10.1038/nature01765.1.
Ikegaya, Y., Aaron, G., Cossart, R., Aronov, D., Lampl, I., Ferster, D., Yuste, R., 2004. Synfire chains and cortical songs: temporal modules of cortical activity. Science 304, 559–564. doi:10.1126/science.1093173
Kudrimoti, H.S., Barnes, C.A., McNaughton, B.L., 1999. Reactivation of hippocampal cell assemblies: effects of behavioral state, experience, and EEG dynamics. J. Neurosci. 19, 4090–4101.
Laubach, M., Wessberg, J., Nicolelis, M.A.L., 2000. Cortical ensemble activity increasingly predicts behaviour outcomes during learning of a motor task. Nature 405, 567–571. doi:10.1038/35014604
Lopes-dos-Santos, V., Ribeiro, S., Tort, A.B.L., 2013. Detecting cell assemblies in large neuronal populations. J. Neurosci. Methods 220, 149–166. doi:10.1016/j.jneumeth.2013.04.010
Malvache, A., Reichinnek, S., Villette, V., Haimerl, C., Cossart, R., 2016. Awake hippocampal reactivations project onto orthogonal neuronal assemblies. Science 353, 1280–3. doi:10.1126/science.aaf3319
Miller, J.-E.K., Ayzenshtat, I., Carrillo-Reid, L., Yuste, R., 2014. Visual stimuli recruit intrinsically generated cortical ensembles. Proc. Natl. Acad. Sci. 111, E4053–E4061. doi:10.1073/pnas.1406077111
Nicolelis, M., Baccala, L., Lin, R., Chapin, J., 1995. Sensorimotor encoding by synchronous neural ensemble activity at multiple levels of the somatosensory system. Science (80-. ). 268, 1353–1358. doi:10.1126/science.7761855
Ohiorhenuan, I.E., Mechler, F., Purpura, K.P., Schmid, A.M., Hu, Q., Victor, J.D., 2010. Sparse coding and high-order correlations in fine-scale cortical networks. Nature 466, 617–621. doi:10.1038/nature09178
Peyrache, A., Benchenane, K., Khamassi, M., Wiener, S.I., Battaglia, F.P., 2010. Principal component analysis of ensemble recordings reveals cell assemblies at high temporal resolution. J. Comput. Neurosci. 29, 309–25. doi:10.1007/s10827-009-0154-6
Tingley, D., Alexander, A.S., Quinn, L.K., Chiba, A.A., Nitz, D.A., 2015. Cell Assemblies of the Basal Forebrain. J. Neurosci. 35, 2992–3000. doi:10.1523/JNEUROSCI.4432-14.2015
Tremblay, S., Pieper, F., Sachs, A., Martinez-Trujillo, J., 2015. Attentional Filtering of Visual Information by Neuronal Ensembles in the Primate Lateral Prefrontal Cortex. Neuron 85, 202–215. doi:10.1016/j.neuron.2014.11.021
Wessberg, J., Stambaugh, C.R., Kralik, J.D., Beck, P.D., Laubach, M., Chapin, J.K., Kim, J., Biggs, S.J., Srinivasan, M.A., Nicolelis, M.A., 2000. Real-time prediction of hand trajectory by ensembles of cortical neurons in primates. Nature 408, 361–5. doi:10.1038/35042582
